# Supplementary material for: Long-term evolution of human seasonal influenza virus A(H3N2) is associated with an increase in polymerase complex activity
Source: Virus Evol. 2024 May 4;10(1):veae030. doi: 10.1093/ve/veae030 (PMC11131032; doi:10.1093/ve/veae030)
Supplement: veae030_Supp [file veae030_supp.zip]

Archive with 4 entries (4 files):
- Vigeveno et al H3N2 polymerase complex_Supplemental figure 1_v2.pdf
- Vigeveno et al H3N2 polymerase complex_Supplemental figure 2.pdf
- Vigeveno et al H3N2 polymerase complex_Supplemental table 1.docx
- Supplemental Figure legends.docx
